# Supplementary material for: DNA damage response and repair data with pharmacological modulators of Tousled
Source: Data Brief. 2016 Mar 30;7:1073–7. doi: 10.1016/j.dib.2016.03.075 (PMC4927964; doi:10.1016/j.dib.2016.03.075)
Supplement: Supplementary file 2 — Supplementary material [file mmc2.zip]

Archive with 1 entries (1 files):
- Data in brief.zip
